# Supplementary material for: Extracellular Membrane Vesicles of Escherichia coli Induce Apoptosis of CT26 Colon Carcinoma Cells
Source: Microorganisms. 2024 Jul 17;12(7):1446. doi: 10.3390/microorganisms12071446 (PMC11279139; doi:10.3390/microorganisms12071446)
Supplement: Supplementary file 1 [file microorganisms-12-01446-s001.zip]

Archive with 1 entries (1 files):
- microorganisms-2806986-supplementary.pdf
